# Supplementary material for: Polymorphisms in SHISA3 and RFC3 genes and their association with feed conversion ratio in Hu sheep
Source: Front Vet Sci. 2023 Jan 5;9:1010045. doi: 10.3389/fvets.2022.1010045 (PMC9850526; doi:10.3389/fvets.2022.1010045)
Supplement: Supplementary file 2 [file Table_1.XLSX]

## Sheet: Sheet1
Table S4. The genoytping result of SHISA3 g.3460 T > C
No.	Genotype
S003	C:C
S004	C:C
S006	C:T
S008	C:C
S010	C:C
S013	C:T
S014	C:C
S015	C:T
S016	C:T
S019	C:T
S022	C:C
S023	C:T
S026	T:T
S033	C:T
S034	C:C
S036	C:T
S037	C:C
S038	C:C
S039	T:T
S042	T:T
S043	C:T
S045	T:T
S046	C:T
S047	C:T
S048	C:T
S049	C:C
S050	C:T
S051	C:T
S052	C:C
S053	T:T
S054	C:T
S055	C:C
S058	T:T
S059	C:T
S060	C:T
S063	C:C
S064	C:T
S110	C:C
S111	T:T
S112	C:C
S113	C:T
S115	?
S116	C:C
S118	C:T
S119	C:T
S121	C:C
S122	T:T
S123	C:T
S124	C:C
S127	C:C
S129	C:C
S131	T:T
S134	C:T
S135	C:C
S136	C:T
S137	C:T
S138	C:T
S139	C:T
S140	C:T
S141	C:T
S143	C:T
S144	C:T
S145	C:T
S146	T:T
S148	C:C
S149	T:T
S152	C:C
S153	T:T
S155	C:T
S157	C:T
S159	C:C
S161	C:T
S163	C:C
S165	C:C
S167	C:C
S168	C:T
S172	C:T
S173	C:C
S174	C:T
S175	C:T
S177	C:C
S182	C:T
S184	C:T
S185	C:C
S188	C:C
S189	C:T
S191	C:C
S193	C:T
S194	T:T
S195	C:C
S199	T:T
S200	C:T
S201	C:C
S202	C:T
S205	C:T
S206	C:C
S207	?
T001	C:C
T002	C:C
T003	T:T
T008	T:T
T009	C:C
T011	C:T
T012	C:C
T013	C:C
T014	C:C
T015	C:C
T016	C:T
T017	C:C
T019	C:C
T020	C:C
T021	C:T
T023	C:C
T027	T:T
T028	C:T
T029	C:C
T031	C:C
T032	C:C
T033	C:T
T035	C:C
T037	C:T
T038	C:T
T039	C:C
T040	C:C
T041	C:C
T042	T:T
T044	C:C
T045	C:T
T046	C:C
T047	C:T
T048	C:C
T049	C:C
T051	C:T
T052	C:T
T053	C:T
T054	C:T
T055	T:T
T056	C:T
T057	C:T
T058	C:T
T059	C:C
T060	C:C
T061	C:T
T062	C:T
T063	C:T
T064	C:C
T065	C:C
T066	C:C
T067	C:T
T068	C:T
T069	C:T
T071	C:C
T072	C:T
T073	C:C
T076	C:T
T077	T:T
T078	C:T
T079	T:T
T082	C:C
T083	C:T
T084	C:T
T086	C:C
T087	C:T
T089	C:T
T090	C:T
T092	C:T
T093	C:T
T094	C:T
T095	C:C
T096	C:T
T097	C:C
T098	C:T
T099	C:T
T100	C:C
T101	C:T
T102	C:C
T104	C:C
T105	C:T
T107	C:C
T108	C:T
T109	C:C
T110	C:C
T111	C:C
T112	C:T
T113	C:T
T114	C:C
T115	C:C
T116	C:C
T117	C:C
T119	C:C
T120	C:T
T122	C:T
T123	C:C
T124	T:T
T125	C:C
T126	C:T
T127	C:C
T128	C:C
T129	C:C
T130	C:C
T131	C:T
T132	C:T
T133	C:C
T134	C:T
T135	T:T
T136	C:T
T137	C:C
T138	C:C
T139	C:T
T140	C:T
T141	C:C
T142	C:C
T143	C:T
T144	C:T
T145	C:T
T147	C:C
T148	C:T
T149	C:T
T152	C:T
T153	C:C
T155	C:T
T157	C:C
T158	C:C
T159	C:C
T160	C:C
T161	C:C
T162	C:T
T164	C:C
T165	C:T
T166	C:C
T168	T:T
T169	C:T
T170	C:C
T171	C:C
T172	C:C
T173	C:T
T174	C:C
T176	T:T
T177	T:T
T179	C:C
T180	C:C
T181	C:C
T182	C:C
T184	C:T
T185	C:C
T186	C:C
T187	C:C
T188	C:T
T189	C:T
T190	C:T
T191	C:C
T192	C:C
T194	C:T
T195	C:C
T196	C:T
T199	C:T
T200	C:C
T201	C:C
T202	T:T
T203	C:T
T204	C:T
T205	C:T
T206	C:T
T207	C:T
T208	C:C
T209	C:C
T210	C:T
T211	C:T
T212	C:T
T213	C:C
T214	C:C
T215	C:T
T217	C:C
T218	C:T
T219	C:T
T220	C:T
T221	C:C
T222	C:C
T224	C:C
T225	C:T
T226	C:T
T227	C:C
T228	C:C
T229	C:C
T230	C:C
T231	?
T232	C:T
T233	C:T
T234	C:T
T235	C:C
T236	C:T
T237	C:C
T238	C:T
T240	?
T243	C:C
T244	C:T
T245	C:C
T247	C:C
T248	C:T
T249	T:T
T250	C:C
T252	C:T
F002	C:T
F004	C:T
F005	C:C
F006	C:T
F007	C:C
F008	C:C
F009	C:C
F010	T:T
F011	C:C
F012	C:T
F013	C:C
F014	C:T
F015	C:T
F017	C:T
F018	C:C
F019	C:T
F020	C:C
F021	C:T
F024	C:C
F025	C:T
F029	C:T
F030	T:T
F031	C:T
F032	C:T
F033	C:T
F034	C:C
F035	C:C
F036	C:C
F037	C:C
F038	C:C
F039	C:C
F040	C:C
F042	C:C
F043	C:T
F044	C:C
F045	C:C
F046	C:C
F047	C:T
F048	C:T
F049	C:C
F050	C:C
F051	C:C
F052	C:C
F053	C:C
F054	T:T
F055	C:C
F056	C:T
F057	C:C
F059	T:T
F062	C:T
F063	C:C
F064	C:T
F065	C:C
F066	C:T
F067	C:T
F069	C:C
F071	C:T
F072	C:C
F073	C:T
F074	C:T
F075	T:T
F077	C:C
F078	C:C
F079	C:C
F080	C:C
F081	C:C
F082	C:C
F083	C:C
F085	C:T
F087	C:T
F088	C:T
F091	C:T
F092	C:T
F093	C:C
F094	C:T
F096	C:C
F097	C:C
F099	T:T
F100	C:C
F101	C:T
F102	T:T
F103	C:T
F104	T:T
F105	T:T
F106	C:C
F107	C:C
F108	C:T
F109	C:T
F110	C:T
F111	?
F112	C:T
F113	C:T
F114	C:C
F115	C:T
F116	C:T
F117	T:T
F118	C:T
F119	C:T
F120	C:T
F121	C:T
F122	C:C
F123	T:T
F125	C:C
F126	C:T
F128	C:C
F129	C:C
F130	C:T
F131	C:C
F132	C:T
F134	C:T
F135	T:T
F136	C:T
F137	C:T
F138	C:C
F139	C:C
F140	C:T
F141	C:C
F142	C:T
F143	C:C
F144	C:T
F145	C:T
F146	C:C
F147	C:T
F148	C:C
F149	C:C
F150	C:C
F151	C:T
F152	C:T
F153	C:T
F154	C:T
F157	C:C
F158	C:T
F159	C:T
F161	C:T
F162	C:T
F163	C:C
F164	T:T
F165	C:C
F166	C:C
F167	C:C
F168	C:T
F169	C:C
F170	C:C
F171	C:C
F172	C:T
F173	C:T
F174	C:C
F175	C:C
F176	C:T
F178	C:C
F179	C:T
F180	C:C
F181	C:T
F182	C:T
F183	T:T
F184	C:C
F185	C:T
F186	C:T
F187	C:C
F189	C:T
F190	C:C
F191	C:T
F192	C:T
F193	?
W001	C:C
W002	C:C
W003	C:T
W004	C:T
W005	C:T
W006	C:C
W007	C:C
W008	C:C
W009	C:T
W010	C:T
W011	C:C
W012	C:T
W013	C:C
W014	T:T
W015	C:T
W016	C:T
W017	T:T
W018	C:T
W019	C:C
W020	?
W021	C:C
W022	C:T
W023	C:C
W024	C:T
W025	C:T
W026	C:T
W027	C:C
W028	C:T
W029	C:C
W030	C:C
W031	C:C
W032	C:T
W033	C:C
W035	C:T
W036	C:T
W037	C:T
W038	C:C
W040	C:T
W041	C:C
W044	C:C
W045	C:C
W046	C:C
W047	C:C
W048	T:T
W049	C:C
W051	C:T
W052	T:T
W053	?
W054	C:C
W055	C:T
W056	C:T
W057	C:C
W058	C:T
W059	C:T
W060	C:T
W061	C:C
W062	C:C
W063	T:T
W064	C:T
W065	C:C
W066	C:T
W067	C:T
W068	C:T
W069	C:T
W070	?
W071	C:T
W072	C:C
W073	C:C
W074	C:T
W075	T:T
W076	C:T
W077	C:C
W078	C:C
W079	C:C
W080	C:T
W081	C:C
W082	C:T
W083	C:T
W084	C:C
W085	C:C
W086	C:T
W087	T:T
W088	C:T
W089	C:C
W090	C:C
W091	C:C
W092	C:T
W093	C:T
W094	T:T
W095	C:C
W096	C:C
W097	C:C
W098	C:C
W099	C:C
W100	C:T
W101	C:C
W102	C:T
W103	C:T
W104	C:T
W105	C:C
W106	C:T
W107	C:C
W108	T:T
W110	C:T
W111	C:T
W112	C:C
W113	C:C
W114	C:C
W115	C:T
W116	C:T
W119	C:T
W120	C:T
W122	C:C
W123	C:C
W124	C:C
W125	C:T
W126	C:C
W127	C:C
W147	C:T
W162	C:C
W164	C:C
W165	C:T
W166	C:T
W167	C:C
W168	C:C
W169	C:T
W170	C:T
W171	C:T
W172	C:C
W173	C:C
W174	C:C
W175	C:C
W176	C:C
W177	C:T
W178	C:T
W179	C:C
W180	C:T
W181	C:T
W182	C:T
W183	C:C
W184	C:T
W185	C:C
W186	C:C
W187	C:C
W188	C:C
W189	C:C
W190	C:C
W191	C:T
W192	C:C
W193	C:C
W194	C:C
W195	C:T
W196	C:T
W197	C:T
W198	C:C
W199	C:T
W200	C:C
W201	C:C
W202	C:C
W203	C:T
W204	C:C
W205	C:C
W206	C:T
W207	C:T
W208	C:C
W209	C:T
W210	C:C
W211	C:T
W212	C:C
W213	C:T
W214	C:C
W215	C:T
W216	C:T
W217	C:C
W218	C:C
W219	C:C
W220	C:C
W221	C:T
W222	T:T
W223	C:T
W224	C:T
W225	C:T
W226	C:C
W227	C:T
W228	C:C
W229	T:T
W230	C:T
W231	C:C
W232	C:C
W233	C:T
W234	C:C
W235	T:T
W236	C:C
W237	C:C
W238	C:C
W239	C:C
W240	T:T
W241	C:C
W243	C:C
W244	C:C
W245	C:T
W246	C:T
W248	C:C
W249	C:T
W250	T:T
W251	C:T
W252	T:T
W253	C:C
W254	C:T
W255	C:T
W256	?
W257	C:T
W258	C:C
W259	C:C
W260	C:C
W261	C:C
W262	C:T
W263	C:C
W264	C:C
W265	C:T
W266	C:C
W267	C:T
W268	C:C
W269	T:T
W270	T:T
W271	C:T
W272	T:T
W273	C:T
W275	C:C
W276	C:C
W277	C:C
W278	C:C
W279	C:C
W281	C:C
W282	?
W283	T:T
W284	C:C
W285	C:C
W286	T:T
W287	C:C
W288	T:T
W289	C:C
W290	C:T
W291	C:T
W292	C:T
W293	C:C
W294	C:T
W295	C:T
W296	C:C
W297	C:C
W298	C:C
W299	C:C
W300	C:T
W301	C:C
W302	C:T
W303	C:C
W304	C:T
W305	C:C
W306	C:C
W307	C:T
W308	C:T
W309	C:C
W310	C:C
W311	C:T
W312	C:T
W313	C:C
W315	C:T
W316	C:C
W317	C:T
W318	C:T
W319	C:C
W320	C:T
W321	C:T
W322	C:T
W324	C:T
W325	T:T
W326	C:C
W327	C:C
W328	C:C
W329	C:C
W330	C:T
W331	C:C
W332	C:T
W333	C:C
W334	C:C
W335	T:T
W336	C:C
W337	C:T
W338	C:C
W339	C:C
W340	C:C
W341	DUPE
W342	C:T
W343	C:C
W344	C:T
W345	C:C
W346	C:T
W347	C:C
W348	C:C
W349	C:C
W350	C:T
W351	C:C
W352	C:T
W353	C:T
W354	C:C
W355	T:T
W357	C:T
W358	C:C
W359	T:T
W360	C:C
W361	C:C
W362	C:T
W363	C:C
W364	C:C
W365	C:C
P001	C:C
P002	C:T
P004	C:C
P005	C:C
P006	C:T
P007	C:C
P008	C:T
P009	C:T
P010	C:T
P011	C:C
P012	C:T
P013	C:T
P014	C:T
P016	C:C
P017	C:C
P018	C:C
P019	C:C
P020	C:T
P021	C:T
P022	C:C
P023	C:T
P024	C:T
P025	T:T
P026	C:C
P027	C:C
P028	C:T
P029	C:C
P030	T:T
P031	T:T
P032	C:T
P033	C:T
P034	C:C
P035	C:C
P036	C:T
P037	C:C
P038	C:T
P039	C:C
P040	C:T
P041	C:C
P043	C:C
P044	C:C
P045	C:T
P046	C:C
P047	T:T
P049	C:T
P050	C:C
P051	T:T
P052	?
P053	C:T
P054	C:T
P055	C:C
P056	C:T
P057	C:C
P058	C:T
P059	C:T
P060	C:T
P061	C:C
P062	C:C
P063	C:T
P065	C:C
P066	C:C
P067	C:T
P068	T:T
P069	T:T
P070	C:C
P071	C:C
P072	C:T
P073	C:T
P074	C:T
P075	C:C
P076	C:C
P077	T:T
P078	C:C
P079	C:C
P080	C:T
P081	C:C
P082	C:T
P083	C:T
P084	C:C
P085	C:C
P087	C:T
P088	C:T
P089	C:T
P090	C:C
P091	C:T
P092	C:T
P093	C:C
P094	C:C
P095	C:T
P096	T:T
P097	C:T
P098	C:C
P102	C:T
P104	C:C
P105	C:C
P106	C:T
P107	C:C
P108	C:C
P109	C:C
P110	C:T
P111	C:C
P112	C:C
P113	C:T
P114	C:C
P115	C:T
P116	C:C
P117	C:C
P119	C:T
P120	C:T
P121	C:C
P122	T:T
P123	C:C
P124	T:T
P125	C:C
P126	C:T
P127	C:C
P128	C:C
P130	C:T
P131	C:C
P132	C:T
P133	C:C
P134	C:T
P135	T:T
P136	C:T
P137	C:C
P138	C:C
P139	C:C
P140	C:C
P141	C:T
P142	C:C
P143	C:C
P144	C:C
P145	C:T
P146	C:T
P147	C:T
P148	C:T
P149	C:C
P150	C:C
P151	C:T
P152	C:C
P153	C:C
P154	C:C
P155	C:C
P156	C:C
P157	C:C
P158	C:T
P159	C:C
P160	C:C
P161	C:C
P162	T:T
P163	C:T
P164	T:T
P165	C:T
P166	C:T
P167	C:T
P168	C:T
P169	C:T
P170	C:T
P171	C:T
P172	C:T
P173	C:T
P174	C:C
P175	C:C
P176	C:T
P177	C:C
P178	C:C
P179	C:C
P180	C:C
P181	C:T
P182	C:T
P183	C:T
P184	C:C
P185	C:T
P186	C:C
P187	C:T
P188	C:T
P189	T:T
P190	C:T
P191	C:C
P192	C:T
X001	T:T
X002	C:T
X003	C:C
X004	C:T
X005	C:T
X006	T:T
X007	C:T
X008	C:C
X012	C:C
X013	T:T
X014	C:T
X016	C:C
X017	C:T
X018	C:T
X019	C:C
X020	C:T
X021	C:C
X022	C:C
X023	C:T
X024	T:T
X025	C:T
X026	?
X027	C:T
X028	DUPE
X029	C:C
X030	C:C
X031	C:C
X032	C:T
X033	T:T
X034	C:C
X035	C:T
X036	C:T
X037	C:C
X038	C:T
X039	C:T
X040	C:C
X041	C:T
X042	C:T
X043	C:C
X044	C:T
X045	C:C
X046	C:C
X047	C:C
X048	C:C
X049	C:C
X050	C:T
X051	C:T
X052	C:T
X053	C:T
X054	C:C
X055	C:T
X056	C:T
X057	C:T
X058	T:T
X059	C:T
X060	C:C
X061	C:C
X062	C:T
X063	C:C
X064	C:C
X065	C:C
X066	C:T
X067	C:T
X069	C:C
X070	C:C
X071	C:C
X072	C:C
X073	C:C
X074	C:C
X075	T:T
X076	C:T
X077	C:T
X078	C:T
X079	C:C
X081	C:T
X082	C:T
X083	C:C
X084	C:T
X085	C:T
X086	C:T
X087	C:C
X088	T:T
X089	C:T
X090	C:C
X091	C:T
X092	C:T
X093	C:T
X094	C:T
X095	C:C
X096	C:C
X097	C:C
X098	C:C
X099	C:C
X100	C:T
X101	C:C
X102	C:T
X103	C:C
X104	T:T
X105	C:C
X106	C:C
X107	C:C
X108	C:C
X110	C:T
X111	C:C
X112	C:T
X113	C:C
X114	C:T
X115	C:T
X116	C:T
X117	C:C
X118	C:T
X119	C:T
X120	C:C
X121	C:C
X122	C:T
X123	C:T
X124	C:T
X125	C:C
X126	C:C
X127	C:C
X128	C:C
X129	C:C
X132	C:T
X133	C:T
X134	C:T
X136	C:C
X137	C:T
X138	C:T
X139	C:T
X140	C:T
X141	C:C
X142	?
X143	C:T
X144	C:T
X145	C:C
X146	C:C
X147	C:C
X148	C:C
X149	C:T
X150	C:T
X151	C:T
X152	C:C
X153	C:C
X154	C:C
X155	C:C
X156	C:T
X157	C:T
X158	C:T
X159	C:C
X160	C:C
X161	C:T
X162	T:T
X163	C:T
X164	C:T
X165	C:C
X166	C:C
X167	C:C
X168	C:T
X170	C:C
X171	C:C
X172	C:C
X173	T:T
X174	C:C
X175	C:T
X176	C:T
X177	C:T
X178	T:T
X179	C:T
X180	C:T
X181	T:T
X182	C:T
X183	T:T
X184	C:T
X185	C:T
X186	C:C
X187	C:C
X188	C:T
X189	C:C
X190	C:T
X191	C:C
X192	C:T
X193	C:T
X195	C:T
X196	T:T
X197	C:T
X198	C:T
X200	C:T
X201	C:C
X202	C:T
X203	C:T
X204	C:T
X205	C:T
X206	C:T
X207	C:T
X208	T:T
X209	C:T
X210	C:C
X212	C:C
X213	C:T
X214	C:T
X215	C:C
X216	C:T
X217	C:C
X218	C:C
X219	C:T
X220	C:T
X221	C:T
X222	C:C
X223	C:T
X224	C:T
X225	C:C
X226	C:C
X227	C:C
X228	C:C
X229	C:C
X230	C:T
X231	C:T
X232	C:C
X233	C:C
X234	C:C
X235	C:C
X236	C:T
X237	C:C
X238	C:T
X239	C:T
X240	T:T
X241	C:T
X242	C:T
X243	C:T
X244	C:T
X245	C:T
X246	C:T
X247	C:C
X248	C:C
X249	C:T
X250	C:C
X251	C:T
X252	C:C
X253	C:C
X254	C:C
X255	C:T
X256	C:C
X257	C:C
X258	C:C
X259	C:C
X260	C:T
X261	C:T
X262	C:C
X263	C:C
X264	C:T
X265	C:C
X266	C:T
X267	C:C
X268	C:C
X269	C:C
X270	C:C
X271	T:T
X272	C:T
X273	C:T
X274	C:C
X275	C:C
X276	C:C
X277	C:C
X278	C:T
X279	C:T
X280	C:C
X281	C:T
X282	C:T
X283	C:C
X284	C:C
X285	C:C
X286	C:T
X287	C:T
X288	C:C
X289	C:T
X290	C:T
X291	C:C
X292	C:T
X293	C:T
X294	C:T
X295	C:C
X296	C:C
X297	C:C
X298	C:C
X299	C:C
X300	C:C
X301	C:T
X302	C:C
X303	C:C
X304	C:C
X305	C:T
X306	C:T
X307	C:C
X308	C:C
X309	C:T
X310	C:T
X311	T:T
X312	C:T
X313	C:C
X314	C:T
X315	C:T
X316	C:T
X317	C:T
X318	C:T
X319	C:T
X320	C:T
X321	C:C
X322	C:T
X323	C:T
X324	C:T
X325	C:C
X326	C:C
X327	C:T
X328	C:C
X329	C:T
X330	C:C
X331	C:C
X332	C:C
X333	C:C
X334	C:C
X335	C:T
X336	C:C
X337	T:T
X338	C:T
X339	C:T
X340	C:C
X341	C:C
X342	C:T
X343	C:T
X344	C:C
X345	C:C
X346	C:C
X347	C:C
X348	C:C
X349	C:T
X350	C:C
X351	C:C
X352	C:C
X353	C:T
X354	C:T
X355	C:C
X356	C:T
X357	C:C
X358	C:C
X359	C:C
X360	C:C
X361	T:T
X362	C:T
X363	C:T
X364	C:C
X365	C:C
X366	C:T
X367	C:C
X368	C:T
X369	C:C
X370	C:T
X371	T:T
X372	C:C
X373	C:T
X374	C:T
X375	C:T
X376	C:C
X377	C:C
X378	C:T
X379	C:T
X380	C:T
X381	T:T
X382	C:T
X383	C:C
X384	C:T
X385	C:T
X386	C:T
X387	C:T
X388	C:T
X389	C:T
X390	C:T
X391	C:C
X392	C:T
X393	C:T
X394	C:T
X395	C:T
X396	T:T
X397	C:T
X398	T:T
X399	C:C
X400	C:C
X401	T:T
X402	C:C
X403	C:C
X404	C:T
X405	C:C
X406	C:C
X407	C:T
X408	C:C
X409	T:T
X410	C:T
X411	C:T
X412	C:T
X413	C:T
X414	C:T
X415	C:C
X416	C:T
X417	C:T
X418	C:C
X419	C:T
X420	C:T
X421	C:C
X422	C:C
X423	C:C
X424	C:T
X425	C:T
X426	C:T
X427	C:T
X428	C:T
X429	C:T
X430	C:T
X431	T:T
X432	C:T
X433	C:T
X434	C:T
X435	C:T
