# Supplementary material for: Polymorphisms in SHISA3 and RFC3 genes and their association with feed conversion ratio in Hu sheep
Source: Front Vet Sci. 2023 Jan 5;9:1010045. doi: 10.3389/fvets.2022.1010045 (PMC9850526; doi:10.3389/fvets.2022.1010045)
Supplement: Supplementary file 3 [file Table_2.XLSX]

## Sheet: Sheet1
Table S5. The genoytping result of RFC3 g.9905 T > C
No.	Genotype
S003	C:T
S004	C:T
S006	C:C
S008	C:T
S010	C:C
S013	C:C
S014	C:T
S015	T:T
S016	C:C
S019	C:C
S022	T:T
S023	C:T
S026	C:T
S033	T:T
S034	T:T
S036	C:C
S037	C:C
S038	C:T
S039	T:T
S042	T:T
S043	C:T
S045	T:T
S046	C:C
S047	T:T
S048	C:T
S049	C:T
S050	C:T
S051	C:T
S052	C:T
S053	C:C
S054	C:T
S055	C:T
S058	C:T
S059	C:C
S060	C:T
S063	C:T
S064	C:T
S110	C:C
S111	C:T
S112	C:C
S113	C:T
S115	T:T
S116	T:T
S118	C:T
S119	C:C
S121	T:T
S122	C:T
S123	C:T
S124	T:T
S127	T:T
S129	T:T
S131	T:T
S134	T:T
S135	T:T
S136	C:T
S137	C:T
S138	T:T
S139	T:T
S140	C:C
S141	C:T
S143	C:C
S144	C:C
S145	C:T
S146	T:T
S148	C:C
S149	C:C
S152	C:T
S153	C:C
S155	C:T
S157	C:T
S159	C:T
S161	C:C
S163	C:C
S165	T:T
S167	T:T
S168	T:T
S172	?
S173	T:T
S174	C:C
S175	C:T
S177	T:T
S182	C:T
S184	T:T
S185	C:T
S188	C:T
S189	C:T
S191	T:T
S193	?
S194	T:T
S195	C:T
S199	C:T
S200	C:C
S201	C:C
S202	C:C
S205	T:T
S206	C:C
S207	C:C
T001	C:C
T002	C:T
T003	C:T
T008	C:C
T009	C:T
T011	T:T
T012	C:T
T013	C:T
T014	T:T
T015	C:C
T016	C:C
T017	C:C
T019	C:T
T020	C:T
T021	C:C
T023	T:T
T027	C:T
T028	C:C
T029	C:C
T031	C:C
T032	C:T
T033	C:T
T035	C:C
T037	C:T
T038	C:T
T039	C:T
T040	C:C
T041	C:T
T042	C:C
T044	C:C
T045	C:C
T046	C:C
T047	T:T
T048	C:C
T049	C:T
T051	C:T
T052	C:T
T053	T:T
T054	C:T
T055	C:T
T056	C:C
T057	C:C
T058	C:C
T059	C:T
T060	T:T
T061	T:T
T062	C:T
T063	C:T
T064	T:T
T065	T:T
T066	?
T067	C:T
T068	C:T
T069	C:T
T071	C:C
T072	C:T
T073	C:C
T076	C:C
T077	C:C
T078	C:T
T079	C:C
T082	T:T
T083	C:T
T084	T:T
T086	C:T
T087	C:T
T089	T:T
T090	C:T
T092	T:T
T093	T:T
T094	T:T
T095	C:T
T096	C:T
T097	C:T
T098	C:T
T099	C:T
T100	C:T
T101	C:T
T102	T:T
T104	C:T
T105	T:T
T107	C:C
T108	C:T
T109	T:T
T110	C:C
T111	C:C
T112	C:C
T113	C:T
T114	C:T
T115	T:T
T116	T:T
T117	T:T
T119	C:C
T120	C:T
T122	C:C
T123	C:T
T124	C:T
T125	C:T
T126	C:T
T127	C:C
T128	C:T
T129	C:T
T130	C:C
T131	C:C
T132	C:C
T133	C:C
T134	C:T
T135	C:C
T136	C:T
T137	C:T
T138	C:T
T139	T:T
T140	C:T
T141	C:C
T142	C:C
T143	T:T
T144	T:T
T145	C:C
T147	C:C
T148	C:C
T149	C:T
T152	T:T
T153	C:T
T155	T:T
T157	C:T
T158	C:T
T159	C:C
T160	C:C
T161	C:C
T162	T:T
T164	C:T
T165	C:T
T166	C:T
T168	C:T
T169	?
T170	C:T
T171	C:T
T172	C:T
T173	C:C
T174	C:T
T176	C:T
T177	C:T
T179	C:C
T180	T:T
T181	T:T
T182	C:T
T184	C:C
T185	C:T
T186	T:T
T187	C:C
T188	C:T
T189	T:T
T190	C:C
T191	C:C
T192	C:C
T194	C:T
T195	C:T
T196	T:T
T199	C:T
T200	C:C
T201	C:T
T202	T:T
T203	C:T
T204	C:T
T205	C:T
T206	T:T
T207	T:T
T208	C:T
T209	C:T
T210	T:T
T211	C:T
T212	C:C
T213	C:T
T214	C:T
T215	T:T
T217	C:C
T218	C:T
T219	T:T
T220	C:T
T221	C:T
T222	C:T
T224	T:T
T225	C:T
T226	C:T
T227	C:T
T228	C:T
T229	T:T
T230	C:T
T231	?
T232	C:T
T233	C:C
T234	C:C
T235	C:T
T236	C:T
T237	T:T
T238	C:T
T240	C:C
T243	T:T
T244	T:T
T245	T:T
T247	T:T
T248	C:C
T249	C:C
T250	C:C
T252	C:T
F002	C:T
F004	C:T
F005	C:T
F006	T:T
F007	C:T
F008	C:T
F009	C:T
F010	C:T
F011	C:C
F012	T:T
F013	T:T
F014	T:T
F015	C:T
F017	C:T
F018	C:C
F019	C:C
F020	C:C
F021	C:C
F024	C:T
F025	C:T
F029	C:C
F030	C:T
F031	T:T
F032	C:C
F033	T:T
F034	C:C
F035	C:T
F036	C:C
F037	C:T
F038	C:T
F039	C:T
F040	C:C
F042	C:T
F043	C:T
F044	C:T
F045	C:T
F046	C:T
F047	T:T
F048	C:C
F049	C:T
F050	T:T
F051	C:C
F052	C:T
F053	C:C
F054	C:T
F055	C:C
F056	C:T
F057	T:T
F059	C:C
F062	C:T
F063	C:C
F064	C:T
F065	C:T
F066	T:T
F067	T:T
F069	C:T
F071	C:T
F072	C:T
F073	C:T
F074	C:C
F075	C:C
F077	C:T
F078	C:T
F079	C:T
F080	C:C
F081	T:T
F082	T:T
F083	C:C
F085	C:T
F087	C:T
F088	C:C
F091	C:T
F092	C:T
F093	C:T
F094	C:T
F096	C:T
F097	T:T
F099	C:T
F100	C:C
F101	C:T
F102	C:C
F103	C:C
F104	C:T
F105	C:C
F106	C:T
F107	C:T
F108	C:C
F109	T:T
F110	T:T
F111	?
F112	C:T
F113	C:C
F114	C:T
F115	C:T
F116	C:T
F117	C:T
F118	T:T
F119	C:C
F120	C:C
F121	C:T
F122	C:T
F123	C:T
F125	C:T
F126	C:T
F128	C:T
F129	C:T
F130	T:T
F131	C:T
F132	C:T
F134	C:T
F135	T:T
F136	T:T
F137	C:C
F138	C:T
F139	C:T
F140	T:T
F141	C:T
F142	C:C
F143	C:T
F144	C:T
F145	T:T
F146	T:T
F147	C:T
F148	C:T
F149	C:T
F150	C:T
F151	T:T
F152	C:T
F153	C:T
F154	C:T
F157	C:T
F158	C:T
F159	C:C
F161	T:T
F162	T:T
F163	C:C
F164	C:T
F165	T:T
F166	C:T
F167	C:T
F168	C:T
F169	C:C
F170	C:T
F171	C:C
F172	T:T
F173	?
F174	C:T
F175	C:T
F176	C:C
F178	C:T
F179	C:T
F180	C:T
F181	T:T
F182	C:T
F183	C:T
F184	C:T
F185	C:T
F186	C:C
F187	C:T
F189	T:T
F190	T:T
F191	C:T
F192	C:T
F193	C:T
W001	C:C
W002	C:T
W003	C:T
W004	T:T
W005	C:T
W006	T:T
W007	T:T
W008	?
W009	T:T
W010	T:T
W011	C:C
W012	C:C
W013	C:T
W014	T:T
W015	C:C
W016	C:T
W017	T:T
W018	C:C
W019	C:T
W020	?
W021	C:C
W022	C:C
W023	C:T
W024	T:T
W025	C:C
W026	T:T
W027	C:C
W028	C:T
W029	C:T
W030	C:T
W031	C:C
W032	T:T
W033	C:T
W035	T:T
W036	C:C
W037	C:T
W038	C:C
W040	T:T
W041	C:T
W044	C:T
W045	C:T
W046	T:T
W047	C:T
W048	T:T
W049	T:T
W051	C:T
W052	C:T
W053	T:T
W054	C:T
W055	C:T
W056	C:T
W057	T:T
W058	C:C
W059	C:T
W060	C:T
W061	T:T
W062	T:T
W063	C:T
W064	C:C
W065	C:C
W066	C:T
W067	?
W068	C:T
W069	T:T
W070	C:T
W071	C:C
W072	T:T
W073	C:T
W074	C:C
W075	C:T
W076	C:T
W077	C:T
W078	C:T
W079	C:T
W080	C:T
W081	C:C
W082	C:T
W083	C:T
W084	C:C
W085	C:T
W086	T:T
W087	T:T
W088	C:C
W089	C:T
W090	C:T
W091	C:T
W092	C:C
W093	T:T
W094	C:T
W095	C:T
W096	T:T
W097	T:T
W098	C:C
W099	T:T
W100	C:T
W101	?
W102	C:T
W103	T:T
W104	C:T
W105	T:T
W106	C:T
W107	?
W108	C:T
W110	C:C
W111	T:T
W112	C:C
W113	C:T
W114	C:T
W115	C:T
W116	C:T
W119	C:T
W120	T:T
W122	C:C
W123	C:T
W124	C:C
W125	C:C
W126	C:C
W127	C:T
W147	?
W162	C:C
W164	C:T
W165	T:T
W166	C:C
W167	C:C
W168	T:T
W169	C:C
W170	C:T
W171	C:C
W172	T:T
W173	C:T
W174	C:C
W175	C:T
W176	C:T
W177	C:T
W178	C:C
W179	C:T
W180	T:T
W181	C:C
W182	C:C
W183	C:T
W184	T:T
W185	C:T
W186	C:C
W187	C:T
W188	C:T
W189	C:C
W190	C:T
W191	C:T
W192	C:T
W193	C:T
W194	C:T
W195	C:T
W196	C:T
W197	C:C
W198	C:C
W199	C:C
W200	C:T
W201	C:C
W202	T:T
W203	C:T
W204	C:T
W205	C:T
W206	C:T
W207	T:T
W208	T:T
W209	T:T
W210	C:T
W211	C:T
W212	C:T
W213	?
W214	C:C
W215	C:T
W216	C:T
W217	C:T
W218	C:C
W219	T:T
W220	C:C
W221	C:C
W222	C:T
W223	C:T
W224	C:C
W225	C:C
W226	C:T
W227	C:T
W228	C:C
W229	C:C
W230	T:T
W231	C:T
W232	C:C
W233	C:T
W234	C:C
W235	C:C
W236	C:C
W237	C:C
W238	C:T
W239	C:C
W240	C:T
W241	?
W243	C:T
W244	C:C
W245	T:T
W246	?
W248	C:T
W249	C:T
W250	?
W251	C:C
W252	C:T
W253	C:T
W254	T:T
W255	C:C
W256	?
W257	?
W258	C:T
W259	C:T
W260	C:T
W261	T:T
W262	C:T
W263	C:C
W264	C:T
W265	T:T
W266	T:T
W267	C:C
W268	C:C
W269	C:T
W270	T:T
W271	C:C
W272	?
W273	C:C
W275	C:T
W276	C:T
W277	C:T
W278	C:T
W279	C:T
W281	C:C
W282	C:T
W283	C:C
W284	C:T
W285	C:T
W286	C:T
W287	C:C
W288	C:T
W289	C:T
W290	C:T
W291	C:T
W292	C:T
W293	C:C
W294	C:T
W295	C:C
W296	C:C
W297	C:T
W298	C:T
W299	T:T
W300	C:C
W301	T:T
W302	C:C
W303	T:T
W304	C:T
W305	C:C
W306	C:T
W307	C:T
W308	T:T
W309	C:T
W310	C:T
W311	C:T
W312	C:C
W313	C:C
W315	C:T
W316	C:C
W317	C:C
W318	C:C
W319	C:T
W320	T:T
W321	C:T
W322	C:C
W324	C:C
W325	T:T
W326	?
W327	C:T
W328	C:C
W329	C:C
W330	C:T
W331	C:C
W332	C:T
W333	T:T
W334	C:C
W335	C:C
W336	C:T
W337	C:T
W338	C:T
W339	C:C
W340	C:T
W341	DUPE
W342	C:T
W343	C:C
W344	T:T
W345	T:T
W346	C:T
W347	C:T
W348	C:T
W349	C:C
W350	C:T
W351	C:T
W352	C:T
W353	C:T
W354	C:T
W355	C:T
W357	C:T
W358	C:T
W359	T:T
W360	T:T
W361	C:T
W362	C:T
W363	C:T
W364	C:T
W365	C:C
P001	T:T
P002	C:T
P004	C:C
P005	C:C
P006	T:T
P007	C:T
P008	T:T
P009	T:T
P010	C:T
P011	C:T
P012	C:C
P013	C:C
P014	C:T
P016	C:T
P017	C:T
P018	T:T
P019	C:T
P020	T:T
P021	C:T
P022	C:C
P023	T:T
P024	C:T
P025	C:C
P026	T:T
P027	C:T
P028	T:T
P029	T:T
P030	T:T
P031	C:T
P032	C:T
P033	C:C
P034	C:T
P035	C:C
P036	C:C
P037	C:T
P038	T:T
P039	C:T
P040	T:T
P041	C:C
P043	C:C
P044	C:T
P045	T:T
P046	T:T
P047	T:T
P049	C:T
P050	C:T
P051	?
P052	?
P053	C:C
P054	C:T
P055	T:T
P056	T:T
P057	C:T
P058	T:T
P059	C:T
P060	T:T
P061	C:T
P062	C:T
P063	T:T
P065	C:T
P066	T:T
P067	C:C
P068	C:T
P069	C:C
P070	C:C
P071	C:C
P072	C:T
P073	C:T
P074	T:T
P075	C:T
P076	T:T
P077	C:T
P078	T:T
P079	C:T
P080	C:C
P081	C:T
P082	T:T
P083	C:T
P084	C:T
P085	C:T
P087	T:T
P088	T:T
P089	C:C
P090	C:C
P091	C:T
P092	C:T
P093	?
P094	C:T
P095	T:T
P096	C:T
P097	C:C
P098	C:T
P102	C:T
P104	?
P105	T:T
P106	C:C
P107	C:T
P108	C:T
P109	T:T
P110	T:T
P111	T:T
P112	T:T
P113	C:T
P114	C:C
P115	C:C
P116	T:T
P117	C:T
P119	C:T
P120	C:T
P121	C:T
P122	C:C
P123	C:T
P124	C:C
P125	C:C
P126	C:T
P127	C:T
P128	C:T
P130	C:T
P131	C:C
P132	C:T
P133	T:T
P134	C:T
P135	C:T
P136	C:T
P137	C:C
P138	C:C
P139	C:T
P140	C:C
P141	C:T
P142	C:T
P143	C:C
P144	C:T
P145	C:T
P146	C:T
P147	C:T
P148	C:T
P149	C:C
P150	C:T
P151	C:T
P152	C:T
P153	C:C
P154	C:C
P155	C:T
P156	C:T
P157	C:C
P158	T:T
P159	T:T
P160	T:T
P161	C:C
P162	T:T
P163	C:T
P164	C:C
P165	C:T
P166	C:T
P167	C:C
P168	T:T
P169	C:C
P170	C:C
P171	C:T
P172	C:T
P173	C:C
P174	C:T
P175	C:T
P176	T:T
P177	C:C
P178	C:T
P179	C:C
P180	T:T
P181	T:T
P182	C:C
P183	C:T
P184	C:C
P185	C:C
P186	C:T
P187	C:T
P188	C:T
P189	T:T
P190	C:C
P191	T:T
P192	C:T
X001	C:T
X002	C:T
X003	C:T
X004	C:T
X005	C:T
X006	C:C
X007	T:T
X008	C:T
X012	C:C
X013	C:T
X014	C:T
X016	C:T
X017	T:T
X018	C:C
X019	C:T
X020	C:T
X021	C:C
X022	?
X023	C:C
X024	C:T
X025	C:C
X026	C:T
X027	T:T
X028	DUPE
X029	C:C
X030	C:C
X031	C:T
X032	C:C
X033	C:C
X034	C:C
X035	?
X036	C:C
X037	C:C
X038	C:T
X039	?
X040	C:T
X041	C:C
X042	T:T
X043	C:T
X044	C:C
X045	C:T
X046	T:T
X047	C:C
X048	C:T
X049	C:C
X050	C:T
X051	C:T
X052	T:T
X053	C:C
X054	T:T
X055	C:T
X056	C:T
X057	C:C
X058	C:T
X059	C:T
X060	C:C
X061	C:C
X062	C:C
X063	C:T
X064	C:T
X065	C:C
X066	T:T
X067	C:T
X069	C:T
X070	C:T
X071	C:T
X072	T:T
X073	T:T
X074	C:T
X075	C:C
X076	C:C
X077	C:C
X078	T:T
X079	C:T
X081	C:T
X082	T:T
X083	C:T
X084	C:T
X085	C:T
X086	C:T
X087	C:C
X088	C:C
X089	C:T
X090	T:T
X091	C:T
X092	C:T
X093	C:T
X094	C:C
X095	C:T
X096	T:T
X097	C:T
X098	C:T
X099	C:T
X100	T:T
X101	T:T
X102	C:C
X103	C:T
X104	C:T
X105	T:T
X106	C:T
X107	C:T
X108	T:T
X110	C:T
X111	T:T
X112	C:C
X113	C:C
X114	C:T
X115	C:T
X116	C:T
X117	C:T
X118	C:T
X119	C:T
X120	C:C
X121	T:T
X122	C:C
X123	C:T
X124	C:T
X125	T:T
X126	C:C
X127	C:T
X128	C:T
X129	C:C
X132	C:T
X133	C:C
X134	C:T
X136	T:T
X137	C:T
X138	C:T
X139	C:T
X140	C:T
X141	C:C
X142	C:T
X143	C:C
X144	C:C
X145	C:C
X146	T:T
X147	T:T
X148	C:C
X149	C:T
X150	C:T
X151	C:C
X152	C:T
X153	C:C
X154	C:C
X155	C:C
X156	C:C
X157	C:C
X158	C:T
X159	C:T
X160	C:T
X161	C:C
X162	T:T
X163	C:T
X164	C:C
X165	C:C
X166	C:T
X167	T:T
X168	C:C
X170	C:T
X171	C:C
X172	T:T
X173	C:C
X174	T:T
X175	T:T
X176	C:T
X177	T:T
X178	C:T
X179	C:T
X180	T:T
X181	C:T
X182	C:C
X183	C:C
X184	C:T
X185	C:T
X186	C:C
X187	C:T
X188	T:T
X189	C:T
X190	C:C
X191	C:C
X192	C:C
X193	C:C
X195	C:C
X196	C:T
X197	C:C
X198	C:T
X200	C:T
X201	C:T
X202	C:C
X203	T:T
X204	C:T
X205	C:C
X206	C:C
X207	T:T
X208	C:T
X209	C:C
X210	C:T
X212	C:C
X213	C:C
X214	C:T
X215	C:T
X216	C:T
X217	T:T
X218	C:T
X219	C:T
X220	C:C
X221	C:T
X222	C:T
X223	C:C
X224	C:T
X225	C:C
X226	C:C
X227	C:C
X228	C:T
X229	C:C
X230	C:T
X231	T:T
X232	T:T
X233	C:T
X234	C:C
X235	C:T
X236	T:T
X237	C:T
X238	C:C
X239	T:T
X240	C:T
X241	C:T
X242	C:C
X243	T:T
X244	T:T
X245	C:T
X246	?
X247	C:T
X248	C:C
X249	C:T
X250	C:T
X251	C:T
X252	C:T
X253	C:T
X254	T:T
X255	T:T
X256	T:T
X257	T:T
X258	C:T
X259	C:T
X260	C:T
X261	C:T
X262	T:T
X263	C:C
X264	C:T
X265	C:T
X266	C:T
X267	C:T
X268	C:T
X269	T:T
X270	C:T
X271	C:C
X272	C:T
X273	T:T
X274	C:C
X275	C:C
X276	C:C
X277	C:T
X278	T:T
X279	C:T
X280	C:C
X281	T:T
X282	C:T
X283	C:T
X284	C:C
X285	C:C
X286	C:T
X287	C:C
X288	C:T
X289	C:C
X290	C:C
X291	C:T
X292	C:T
X293	C:T
X294	T:T
X295	C:T
X296	T:T
X297	C:T
X298	C:T
X299	C:T
X300	T:T
X301	C:T
X302	C:C
X303	C:T
X304	C:T
X305	C:C
X306	T:T
X307	T:T
X308	C:C
X309	C:T
X310	C:T
X311	C:T
X312	C:T
X313	C:C
X314	C:T
X315	C:C
X316	C:C
X317	C:C
X318	C:T
X319	C:T
X320	C:C
X321	C:C
X322	T:T
X323	C:C
X324	C:C
X325	C:C
X326	C:C
X327	C:T
X328	C:T
X329	C:C
X330	T:T
X331	C:T
X332	C:C
X333	C:C
X334	C:C
X335	C:C
X336	T:T
X337	C:T
X338	C:T
X339	T:T
X340	C:C
X341	C:C
X342	C:T
X343	C:T
X344	C:T
X345	C:T
X346	C:T
X347	C:T
X348	T:T
X349	C:T
X350	C:T
X351	C:C
X352	C:T
X353	C:T
X354	T:T
X355	C:T
X356	T:T
X357	T:T
X358	C:T
X359	C:T
X360	C:T
X361	C:T
X362	C:T
X363	T:T
X364	C:T
X365	T:T
X366	C:C
X367	C:T
X368	T:T
X369	C:C
X370	C:T
X371	C:C
X372	C:T
X373	C:T
X374	C:T
X375	C:T
X376	C:T
X377	T:T
X378	C:C
X379	T:T
X380	C:C
X381	C:T
X382	T:T
X383	C:C
X384	C:T
X385	C:T
X386	C:T
X387	C:C
X388	C:C
X389	C:C
X390	C:C
X391	C:C
X392	C:C
X393	C:T
X394	T:T
X395	C:C
X396	C:T
X397	C:C
X398	C:C
X399	T:T
X400	C:T
X401	C:T
X402	C:T
X403	C:T
X404	C:C
X405	T:T
X406	C:T
X407	T:T
X408	T:T
X409	C:T
X410	C:C
X411	C:T
X412	T:T
X413	C:T
X414	C:C
X415	C:T
X416	C:C
X417	C:C
X418	C:C
X419	C:C
X420	T:T
X421	C:T
X422	C:C
X423	T:T
X424	C:T
X425	C:T
X426	C:T
X427	C:C
X428	C:T
X429	C:C
X430	C:T
X431	C:T
X432	T:T
X433	C:T
X434	C:C
X435	C:T
