# Supplementary material for: Polymorphisms in SHISA3 and RFC3 genes and their association with feed conversion ratio in Hu sheep
Source: Front Vet Sci. 2023 Jan 5;9:1010045. doi: 10.3389/fvets.2022.1010045 (PMC9850526; doi:10.3389/fvets.2022.1010045)
Supplement: Supplementary file 4 [file Table_3.XLSX]

## Sheet: Sheet1
Table S6. The expression data of sheep RFC3 gene
Tissues	Pos	RFC3	Pos	β-actin
Heart	A1		E1	20.21
	B1	26	F1	20.35
	C1	26.24	G1	19.95
	D1	26.36	H1	20.18
	A1	24.15	E1	19.66
	B1	24.59	F1	19.65
	C1	24.71	G1	19.65
	D1	24.47	H1
	A1	25.41	E1	21.46
	B1	26.46	F1	21.54
	C1	26.54	G1	21.54
	D1		H1	21.53
	A1	23.44	E1	19.87
	B1	23.98	F1	19.56
	C1	24.15	G1	19.68
	D1		H1	19.95
	A1	28.45	E1	23.33
	B1	28.35	F1	23.14
	C1	28.39	G1	23.15
	D1	27.68	H1
	A1	23.7	E1	18.74
	B1	23.85	F1	18.76
	C1	23.87	G1	18.75
	D1	23.8	H1	18.99
Liver	A2	24.3	E2	19.6
	B2	24.54	F2	19.23
	C2	24.6	G2	19.5
	D2	24.36	H2	19.42
	A2	22.8	E2
	B2	23.31	F2	19.84
	C2	22.95	G2	19.36
	D2	22.79	H2	19.8
	A2	26.27	E2	20.39
	B2	26.24	F2	20.55
	C2	26.14	G2	20.5
	D2	25.97	H2	20.57
	A2	24.38	E2
	B2	24.44	F2	19.68
	C2	24.36	G2	19.49
	D2	24.26	H2	19.47
	A2	23.67	E2	17.97
	B2	23.87	F2
	C2	23.71	G2	18.23
	D2	23.73	H2	17.77
	A2	24.38	E2
	B2	24.52	F2	20.26
	C2	24.19	G2	19.97
	D2	24.46	H2	19.7
Spleen	A3	23.31	E3	18.81
	B3	23.46	F3	18.81
	C3	23.64	G3	18.74
	D3	23.67	H3	18.68
	A3	23.15	E3	18.98
	B3	22.9	F3	19.25
	C3	23.41	G3	19.34
	D3	23.57	H3	19.55
	A3	27.3	E3	21.59
	B3	27.29	F3	21.82
	C3	27.59	G3	21.55
	D3	27.63	H3	21.65
	A3	21.96	E3
	B3	22.03	F3	17.92
	C3	22.34	G3	17.66
	D3	22.3	H3	17.71
	A3	24.29	E3	20.83
	B3	24.16	F3	21.15
	C3	24.26	G3	21.5
	D3	24.32	H3	20.96
	A3	23.11	E3	20.15
	B3	23.38	F3	20.57
	C3	23.56	G3	20.37
	D3	23.21	H3	20.25
Lung	A4	24.63	E4	19.32
	B4	24.29	F4	19.4
	C4	24.29	G4	19.13
	D4	24.43	H4	19.45
	A4	24.67	E4	21.17
	B4	24.48	F4	20.82
	C4	24.52	G4	21.18
	D4	24.39	H4	21.76
	A4	24.85	E4	23.25
	B4	25.08	F4	23.41
	C4	25.24	G4	23.33
	D4	24.96	H4	23.78
	A4		E4	20.89
	B4	24.65	F4	21.14
	C4	24.66	G4	21
	D4	24.65	H4	21.21
	A4	24.75	E4	23.28
	B4	24.65	F4	23.49
	C4	24.52	G4	23.26
	D4		H4
	A4	22.55	E4	21.63
	B4	22.45	F4	21.41
	C4	22.46	G4	20.93
	D4	22.72	H4	21.29
Kidney	A5	26.4	E5	20.74
	B5	27.11	F5	20.98
	C5	26.75	G5	20.84
	D5	26.79	H5	21.14
	A5	24.47	E5	20.25
	B5	24.63	F5	20.48
	C5	24.78	G5	19.89
	D5	24.95	H5	20.49
	A5	26	E5	19.27
	B5	26.88	F5	19.12
	C5	26.76	G5	18.79
	D5	26.53	H5	19.41
	A5	25.83	E5	25.36
	B5	26.09	F5	25.62
	C5	26.15	G5	25.71
	D5	26.13	H5
	A5	25.06	E5	20.36
	B5	24.87	F5
	C5	24.98	G5	20.47
	D5	25.16	H5	20.25
	A5	23.64	E5	19.32
	B5	24.1	F5	19.72
	C5	23.95	G5	19.63
	D5	23.97	H5	19.35
Muscle	A6	23.26	E6	17.74
	B6	23.12	F6	17.86
	C6	23.16	G6	17.63
	D6	23.24	H6	17.98
	A6	27.16	E6	21.26
	B6	27.28	F6	20.72
	C6	27.22	G6	21.2
	D6	27.22	H6	21.25
	A6	28.66	E6	21.44
	B6	28.81	F6	21.72
	C6	28.94	G6	21.96
	D6	28.73	H6	21.38
	A6	23.22	E6
	B6	23.76	F6	20.3
	C6	23.24	G6	19.45
	D6	23.13	H6	19.3
	A6	27.87	E6
	B6	27.82	F6	21.74
	C6	27.83	G6	21.84
	D6	27.79	H6	21.81
	A6		E6	20.14
	B6	26.15	F6	19.47
	C6	26.27	G6	19.61
	D6	25.89	H6	19.7
Tail Fat	A7		E7	19.9
	B7	28.31	F7	20.02
	C7	27.8	G7	19.99
	D7	28.29	H7	19.97
	A7	28.25	E7	21.34
	B7	28.53	F7	22.53
	C7	28.5	G7	22.65
	D7	28.75	H7
	A7	24.17	E7	20.35
	B7	24.34	F7	20.53
	C7	24.35	G7	20.48
	D7	24.44	H7	20.26
	A7		E7	20.31
	B7	27.83	F7	19.58
	C7	27.93	G7	19.63
	D7	28.42	H7	19.91
	A7	22.99	E7	22.42
	B7	23.15	F7	22.58
	C7	23.19	G7	22.68
	D7	22.87	H7
	A7	29.42	E7	22.31
	B7	29.28	F7	22.2
	C7	29.25	G7	21.97
	D7	29.01	H7	22.33
Lymph	A8	21.47	E8	22.54
	B8	21.26	F8	22.19
	C8	21.74	G8
	D8	21.68	H8	22.23
	A8	20.51	E8	14.73
	B8	20.54	F8	15.27
	C8	20.51	G8
	D8	20.64	H8	15.97
	A8	25.25	E8	24.37
	B8	25.69	F8	23.49
	C8	25.91	G8	22.47
	D8	25.88	H8
	A8	23.52	E8	19.11
	B8	23.23	F8	19.37
	C8	23.3	G8	18.74
	D8	23.28	H8	19.55
	A8	21.66	E8	13.86
	B8	21.87	F8	13.52
	C8	21.74	G8	13.67
	D8	21.73	H8	13.73
	A8		E8	16.27
	B8	21.87	F8	16.53
	C8	21.72	G8	16.31
	D8	21.64	H8	16.43
Rumen	A9	24.71	E9
	B9	24.66	F9	17.88
	C9	24.57	G9	18.49
	D9	24.55	H9	17.91
	A9	24.57	E9	18.85
	B9	24.39	F9	18.78
	C9	23.97	G9	18.44
	D9	24.12	H9	18.85
	A9	27.85	E9	19.27
	B9	27.99	F9	19.31
	C9	28.2	G9	19.43
	D9	28.11	H9	19.57
	A9	26.86	E9
	B9	26.86	F9	27.73
	C9	27.2	G9	27.6
	D9	27.02	H9	27.57
	A9	24.88	E9
	B9	25.46	F9	26.59
	C9	25.3	G9	26.62
	D9	25.49	H9	25.38
	A9	23.64	E9	16.59
	B9	23.32	F9	16.86
	C9	22.98	G9	16.58
	D9	23.24	H9
Duodenum	A10	26.38	E10	23.87
	B10	25.84	F10
	C10	26.23	G10	22.28
	D10	26.48	H10	23.12
	A10		E10	27.33
	B10	26.69	F10	26.49
	C10	26.41	G10	27.11
	D10	26.68	H10	27.42
	A10	23.19	E10	19.32
	B10	23.65	F10	19.33
	C10	23.14	G10	19.36
	D10	22.97	H10
	A10	22.98	E10	17.21
	B10	22.7	F10	18.38
	C10	22.99	G10	17.44
	D10	22.51	H10
	A10	29.36	E10	26.62
	B10	29.71	F10	26.2
	C10	29.77	G10	26.76
	D10	28.95	H10	26.39
