# Supplementary material for: Polymorphisms in SHISA3 and RFC3 genes and their association with feed conversion ratio in Hu sheep
Source: Front Vet Sci. 2023 Jan 5;9:1010045. doi: 10.3389/fvets.2022.1010045 (PMC9850526; doi:10.3389/fvets.2022.1010045)
Supplement: Supplementary file 5 [file Table_4.XLSX]

## Sheet: Sheet1
Table S7. The expression data of sheep SHISA3 gene
Tissues	Pos	SHISA3	Pos	β-actin
Heart	A1	29.11	E1	18.61
	B1	28.4	F1	18.82
	C1	28.8	G1	19.1
	D1	28.77	H1	19.08
	A1	30.4	E1	21.82
	B1	29.74	F1	21.59
	C1	30.35	G1	21.67
	D1	29.72	H1	21.88
	A1	25.86	E1	18.97
	B1	25.44	F1	18.63
	C1	25.51	G1	18.77
	D1	25.41	H1	19.5
	A1	26.22	E1	18.79
	B1	25.48	F1	18.52
	C1	26.07	G1	18.51
	D1	26.21	H1	18.73
	A1	31.62	E1	21.47
	B1	32.52	F1	21.5
	C1		G1	21.68
	D1	31.99	H1	21.31
	A1	22.52	E1	17.83
	B1	22.69	F1	17.48
	C1	22.42	G1	17.79
	D1	22.63	H1	17.71
Liver	A2	26.74	E2	18.73
	B2	26.72	F2	19.44
	C2	26.53	G2	19.44
	D2	26.84	H2	19.37
	A2	28.14	E2	21.48
	B2	28.43	F2	21.44
	C2	28.12	G2	21.65
	D2	28.33	H2	21.3
	A2	24.5	E2	18.32
	B2	24.95	F2	18.31
	C2	24.62	G2	18.59
	D2	24.8	H2	18.21
	A2	27.51	E2	18.86
	B2	27.4	F2	19.39
	C2	27.35	G2	19.56
	D2	27.36	H2	19.51
	A2	24.56	E2	16.85
	B2	24.71	F2	16.63
	C2	24.77	G2	17.15
	D2	24.67	H2	16.84
	A2	23.54	E2	19.16
	B2	23.51	F2	19.27
	C2	23.4	G2	19.48
	D2	23.12	H2	19.44
Spleen	A3	25.92	E3	18.09
	B3	25.57	F3	17.87
	C3	25.79	G3	17.69
	D3	25.71	H3	18.48
	A3	28.67	E3	21.61
	B3	28.51	F3	21.43
	C3	28.69	G3	21.34
	D3	28.61	H3	21.32
	A3	26.15	E3	19.51
	B3	25.95	F3	19.58
	C3	26.04	G3	19.7
	D3	25.91	H3	19.78
	A3	25.75	E3	17.73
	B3	25.85	F3	17.51
	C3	25.61	G3	17.51
	D3	25.87	H3	17.31
	A3	26.48	E3	18.88
	B3	26.33	F3	19.37
	C3	26.45	G3	19.44
	D3	26.97	H3	19.04
	A3	25.45	E3	19.82
	B3	25.26	F3	19.72
	C3	25.36	G3	19.8
	D3	25.32	H3	19.87
Lung	A4	27.99	E4	18.73
	B4	27.96	F4	18.78
	C4	27.64	G4	18.71
	D4	27.45	H4	18.83
	A4	31.46	E4	22.98
	B4	30.93	F4	22.9
	C4	31.76	G4	22.83
	D4	31.66	H4	22.76
	A4	28.39	E4	19.86
	B4		F4	20.43
	C4	28.92	G4	20.11
	D4	28.5	H4	20.23
	A4		E4	19.95
	B4	29.4	F4	20.17
	C4	29.22	G4	19.84
	D4	29.33	H4	20.06
	A4		E4	20.82
	B4	28.54	F4
	C4	28.49	G4	20.83
	D4	28.53	H4	20.84
	A4	27.62	E4	18.83
	B4	26.72	F4	18.73
	C4	27.15	G4	18.44
	D4	27.39	H4	18.56
Kidney	A5	26.33	E5	19.29
	B5	26.55	F5	19.66
	C5	26.42	G5	19.33
	D5	26.72	H5	19.71
	A5	27.49	E5	21.65
	B5	27.67	F5	21.6
	C5	27.89	G5	21.5
	D5	27.61	H5	21.39
	A5	25.86	E5	18.8
	B5	25.77	F5	18.7
	C5	25.74	G5	18.71
	D5	25.41	H5	18.69
	A5	25.31	E5	18.97
	B5	25.41	F5	18.63
	C5	25.37	G5	18.71
	D5	26.2	H5	18.75
	A5	24.45	E5	18.22
	B5	24.28	F5	18.46
	C5	24.81	G5	18.18
	D5	24.05	H5	18.22
	A5	26	E5	19.33
	B5	25.95	F5	19.33
	C5	25.71	G5	19.28
	D5	25.96	H5	18.89
Muscle	A6	23.46	E6	16.97
	B6	23.54	F6	17.5
	C6	23.56	G6	16.97
	D6	23.54	H6	17.53
	A6	30.87	E6	21.83
	B6	30.29	F6
	C6	30.33	G6	21.54
	D6	30.56	H6	20.85
	A6		E6	18.77
	B6	27.48	F6	18.75
	C6	27.38	G6	18.64
	D6	27.18	H6	18.77
	A6	23.96	E6	16.99
	B6	23.79	F6	17.61
	C6	23.93	G6	17.63
	D6	23.92	H6	17.85
	A6	26.2	E6	17.92
	B6	26.08	F6	18.65
	C6	25.71	G6	18.58
	D6	25.67	H6	18.79
	A6	25.49	E6	17.75
	B6	25.7	F6	18.39
	C6	25.61	G6	17.94
	D6	25.46	H6	18.43
Tail Fat	A7		E7	18.78
	B7	30.77	F7	19.25
	C7	31.04	G7	18.94
	D7	31.96	H7
	A7		E7	20.95
	B7	31.55	F7	20.85
	C7	30.98	G7	20.75
	D7	30.95	H7	20.79
	A7	23.81	E7	17.61
	B7	24.44	F7	17.86
	C7	23.72	G7	17.62
	D7	24.07	H7	17.79
	A7		E7	21.43
	B7	26.55	F7	21.36
	C7	26.56	G7	22.33
	D7	25.8	H7
	A7	25.47	E7	20.53
	B7	25.67	F7	20.72
	C7	25.31	G7
	D7	24.85	H7	20.82
	A7	31.45	E7	19.4
	B7		F7	19.35
	C7	31.86	G7	19.41
	D7	30.44	H7	19.62
Lymph	A8	23.97	E8	18.32
	B8	23.74	F8	18.15
	C8	23.74	G8	18.77
	D8	23.84	H8	18.58
	A8	24.94	E8
	B8	25.52	F8	19.68
	C8	25.23	G8	20.52
	D8	25.33	H8	20.85
	A8	24.77	E8	18.34
	B8	24.9	F8	18.29
	C8	24.59	G8	17.8
	D8	24.87	H8	18.4
	A8	27.38	E8	19.56
	B8		F8	19.5
	C8	27.22	G8	19.41
	D8	27.2	H8	19.41
	A8	21.98	E8	13.37
	B8	21.68	F8
	C8	21.7	G8	13.34
	D8	21.77	H8	13.72
	A8	23.13	E8	15.61
	B8	22.96	F8	15.46
	C8	23.02	G8	15.44
	D8	22.74	H8	15.73
Rumen	A9	25.23	E9
	B9	25.3	F9	18.24
	C9	24.7	G9	19.66
	D9	24.67	H9	19.94
	A9	27.23	E9	17.78
	B9	26.82	F9	18.16
	C9	27.04	G9	18.43
	D9	27.13	H9	18.31
	A9	25.92	E9	18.79
	B9	25.97	F9	18.92
	C9	25.98	G9	18.92
	D9	25.64	H9	18.56
	A9	30.49	E9
	B9	30.66	F9	20.92
	C9	29.82	G9	21.67
	D9	30.36	H9	21.67
	A9	24.09	E9	17.03
	B9	24.25	F9	17.36
	C9	23.76	G9	17.25
	D9	24.08	H9	17.41
	A9	21.87	E9	17.55
	B9	21.93	F9	17.43
	C9	21.86	G9	17.62
	D9	21.9	H9	17.57
Duodenum	A10	26.25	E10	19.67
	B10	26.41	F10	19.9
	C10	25.83	G10	19.96
	D10	25.66	H10	19.6
	A10	27.96	E10	24.87
	B10	27.64	F10	24.68
	C10	27.2	G10
	D10	27.58	H10	25.07
	A10	22.95	E10
	B10	23.06	F10	17.68
	C10	22.85	G10	17.46
	D10	23.13	H10	17.98
	A10	24.65	E10	17.56
	B10	24.26	F10	17.69
	C10	23.98	G10	17.62
	D10	23.97	H10	17.62
	A10	28.48	E10	22.74
	B10	28.08	F10	22.61
	C10	28.3	G10	22.44
	D10	27.93	H10	22.43
